# Supplementary material for: Ubiquitination-Related Gene Signature, Nomogram and Immune Features for Prognostic Prediction in Patients with Head and Neck Squamous Cell Carcinoma
Source: Genes (Basel). 2024 Jul 4;15(7):880. doi: 10.3390/genes15070880 (PMC11276148; doi:10.3390/genes15070880)
Supplement: Supplementary file 1 [file genes-15-00880-s001.zip]

Archive with 1 entries (1 files):
- genes-2992241-supplementary.pdf
